# Supplementary material for: Toxicological Evaluation toward Refined Montmorillonite with Human Colon Associated Cells and Human Skin Associated Cells
Source: J Funct Biomater. 2024 Mar 20;15(3):75. doi: 10.3390/jfb15030075 (PMC10971592; doi:10.3390/jfb15030075)
Supplement: Supplementary file 1 [file jfb-15-00075-s001.zip]

Archive with 1 entries (1 files):
- jfb-2919696-supplementary.pdf
